# Supplementary material for: Nitrogen-Activated CLV3/ESR-Related 4 (CLE4) Regulates Shoot, Root, and Stolon Growth in Potato
Source: Plants (Basel). 2023 Oct 3;12(19):3468. doi: 10.3390/plants12193468 (PMC10574742; doi:10.3390/plants12193468)
Supplement: Supplementary file 1 [file plants-12-03468-s001.zip]

Archive with 4 entries (4 files):
- Supplementary Figures.pdf
- Table S1.xlsx
- Table S2.pdf
- Table S3.pdf
